# Supplementary material for: Parthenogenetic vs. sexual reproduction in oribatid mite communities
Source: Ecol Evol. 2019 May 29;9(12):7324–32. doi: 10.1002/ece3.5303 (PMC6662391; doi:10.1002/ece3.5303)
Supplement: Supplementary file 2 [file ECE3-9-7324-s002.xlsx]

## Sheet: Tabelle1
Appendix; Table S1
Table S1: Density, occurence, reproductive mode (sex=sexual; parthen=parthenogenetic) and phylogenetic affiliation of oribatid mite species from 37 different habitats; and characteristics of those habitats (altitude, latitude,
percentage of parthenogenetic individuals (p_indiv), percentage of parthenogenetic taxa (p_taxa), oribatid mite species number (sp_nr), and density). Full citations of all papers are given below the table. Phylogenetic
grouping was done in accordance with Norton & Behan-Pelletier (2009).
							(1)	(2)	(3)	(3)	(4)	(5)	(6)	(7)	(8)	(9)	(9)	(10)	(11)	(12)	(12)	(13)	(14)	(14)	(15)	(16)	(16)	(16)	(17)	(17)	(18)	(19)	(19)	(20)	(21)	(21)	(22)	(23)	(23)	(24)	(25)	(26)	(26)
						citation	Lehmitz & Maraun (2016)	Hagvar et al. (2009)	Seniczak et al. (2010)	Seniczak et al. (2010)	Heiligenstadt (1988)	Cianciolo & Norton (2006)	Seniczak et al. (2014)	Alberti et al. (1996)	Laura Sanchez (unpubl. data)	Poldermann (1974)	Poldermann (1974)	Maslak & Barczyk (2011)	Dorothee Sandmann (unpubl. data)	Zaisev et al. (2006)	Zaisev et al. (2006)	Maraun et al. (2014)	Caruso et al. (2005)	Caruso et al. (2005)	Bluhm et al. (2015)	Bluhm et al. (2016)	Bluhm et al. (2016)	Bluhm et al. (2016)	Mumladze et al. (2015)	Mumladze et al. (2015)	Fröberg et al. (2003)	Illig et al. (2010)	Illig et al. (2010)	Minor et al. (2017)	Nae & Bancila (2017)	Nae & Bancila (2017)	Müller et al. (2018)	Covarrubias (2009)	Covarrubias (2009)	Hense (2016)	Elo et al. (2018)	Ramirez Castillo et al. (2018)	Ramirez Castillo et al. (2018)
						country	Germany	Norway	Norway	Norway	Germany	USA	Norway (Svalbard)	Germany	Ecuador	Denmark	Denmark	Poland	Indonesia	Germany	Germany	Germany	Italy	Italy	Germany	Germany	Germany	Germany	Georgia	Georgia	Sweden	Ecuador	Ecuador	Vietnam	Romania	Romania	Germany	Chile	Chile	Peru	Finland	Ecuador	Ecuador
						habitat type	peatbog	glacier foreland (32-48 y)	edges of two lakes	edges of two lakes	acidic beech forest	acidic forest	moss-grass tundra	base-rich beech forest	tropical rain forest (2000 m)	lower salt marsh	upper salt marsh	cave	lowland rainforest	field	meadow	Fomitopsis pinicola	island	island	deadwood	litter & soil	litter & soil	litter & soil	litter & soil	litter & soil	algae	montane rain forest; 1000 m	montane rain forest; 3000 m	litter & soil	edaphic soil	mesovoid shallow substratum (MSS)	tree canopy	Bofedal (4580 m)	Llaretal (5200 m)	Bofedal (4200 m)	top of ant nest	pine forest	fern site
						site name/region	Dubringer Moor	Hardangerjøkulen glacier	Blamansvannet	Higher Lake	Solling	Onondaga & Cortland	Petuniabukta, Billefjord	Nussloch	ECSF	Kattegat / Skallingen	Kattegat / Skallingen	Nietoperzowa	Jambi	Lahn-Dill Bergland	Lahn-Dill Bergland	Bayerischer Wald	Lampedusa	Linosa	Hainich-Dün	Hainich-Dün	Schorfheide	Swabian Alb	Caucasus ~700m	Caucasus ~2100m	limestone wall	Bombuscaro	Cajanuma	Bi Doup–Nui Ba	Southern Carpathians	Southern Carpathians	Bavarian Forest National Park	Altiplanic region (peatland)	Altiplanic region (peatland)	Llamoca	Ruissalo	ECSF	ECSF
						code in ordination	Sphagnum peat bog (Germany)	glacier foreland (Norway)	freshwater ‘Blåmansvannet’ (Norway)	freshwater ‘Higher Lake’ (Norway)	Solling (acidic forest; Germany)	acidic forest (USA)	tundra (Norway)	Nussloch (base-base-rich forest; Germany)	mountain rain forest 2000 m (Ecuador)	lower salt marsh (Denmark)	upper salt marsh (Denmark)	cave (Poland)	lowland rain forest, Sumatra (Indonesia)	field (Germany)	meadow (Germany)	Fomitopsis fungus (Germany)	island (Lampedusa, Italy)	island (Linosa, Italy)	deadwood (Germany)	Hainich (forest; Germany)	Schorfheide (acidic forest; Germany)	Swabian alb (base-rich forest; Germany)	montane forest; 700m (Georgia)	montane forest; 2100m (Georgia)	algae on walls (Sweden)	montane rain forest 1000 m (Ecuador)	montane rain forest 3000 m (Ecuador)	montane rain forest 1500 m (Vietnam)	soil (Romania)	mesovoid shallow substratum (Romania)	forest canopy (1000m; Germany)	peatland 4580 m (Chile)	peatland 5200 m (Chile)	peatland 4200 m (Peru)	ant nest (Finland)	pine forest 2000 m (Ecuador)	fern site 2000 m (Ecuador)
						altitude (m)	122	1300	412	513	500	350	20	130	2000	0	5	350	30	400	400	800	30	30	400	400	60	800	700	2100	20	1000	3000	1500	2000	2000	1000	4580	5200	4200	28	2000	2000
						latitude	51	60	60	60	51	43	77	49	3	55	55	50	1	51	51	48	35	35	51	51	53	48	41	41	57	3	3	12	45	45	49	18	18	14	60	3	3
						p_indiv	99.7645	99.8073	96.6348	99.4729	83.5923	87.3878	80.791	22.2886	28.2157	0	72.7273	10.1695	16.771	54.7532	34.0512	3.33333	21.4404	7.57576	8.88778	55.5882	84.335	47.1355	11.6054	7.38081	23.8636	40.4117	23.8144	41.069	2.22772	0.573066	34.202	40.9722	24.6914	45.5817	9.6757	67.2489	87.2964
						p_taxa	81.8182	66.6667	62.1622	76.9231	72	61.039	37.5	29.6296	26.1538	0	44.4444	31.8182	18.5	45.4545	48.6486	3.33333	24.0506	20	19.2771	32.6531	30	30.137	20.3704	21.4286	50	27.1429	22.2222	22.3881	4.7619	4.7619	2.77778	66.6667	33.3333	30.7692	14.2857	54.717	74.359
						sp_nr	11	3	37	26	50	77	8	54	65	7	9	22	200	22	37	30	79	60	83	49	50	73	54	42	6	70	36	134	63	42	36	6	6	13	77	53	39
						density	51000	25900	28140	51160	100815	181200	17700	40372.9	70055.9	3774	3529	31600	5271	5000	20000	n.b.	n.b.	n.b.	7500	50000	65000	60000	8500	8500	n.b.	14677	6135	6500	n.b	n.b	n.b	n.b	n.b	11000	n.b.	24000	9957
				species/taxa	reproductive mode
Palaeosomatides				Aphelacarus acarinus	sex																		0.272727
				Ctenacarus aranaeola	sex																													0.03125
				Palaeacarus hystricinus	parthen							2											9.59091	0.181818
				Palaeosomata	sex																											0.7
Enarthronotides		Brachychthonioidea		Brachychthonioidea	parthen									723.096			1		7						40	213	131	134														2
				Brachychthonius berlesei	parthen						405.204	3									99
				Brachychthonius hirtus	parthen															11	43
				Brachychthonius honestus	parthen						13776.9
				Brachychthonius immaculatus	parthen																213
				Brachychthonius impressus	parthen															23
				Brachychthonius piluliferus	parthen						2329.92
				Brachychthonius pius	parthen							2
				Eobrachychthonius latior	parthen							6
				Liochthonius alpestris	parthen				0.98	9.44
				Liochthonius brevis	parthen						1215.61	44
				Liochthonius dilutus	parthen						60.7806
				Liochthonius evansi	parthen						91.1709
				Liochthonius fimbriatissimus	parthen																																		0.0025
				Liochthonius mollis	parthen										509				8																							9
				Liochthonius moritzi	parthen						10
				Liochthonius neglectus	parthen						40.5204
				Liochthonius peduncularis	parthen				4.61	3.75	10
				Liochthonius perfusorius	parthen						101.301
				Liochthonius propinquus	parthen																71
				Liochthonius pseudohystricinus	parthen						303.903
				Liochthonius rigidisetosus	parthen																																	0.0013
				Liochthonius sellnicki	parthen			7					10.6								28
				Liochthonius simplex	parthen						9724.9										14
				Liochthonius strenzkei	parthen							6
				Liochthonius tuxeni	parthen						81.0408
				Poecilochthonius italicus	parthen																		0.0454545
				Poecilochthonius spiciger	parthen							3								34	241
				Sellnickochthonius cf elsosneadensis	parthen																																					25	26
				Sellnickochthonius cf muara	parthen																																						8
				Sellnickochthonius cricoides	parthen																99
				Sellnickochthonius foliatus	parthen																																	0.0008
				Sellnickochthonius immaculatus	parthen							14											0.0454545
				Sellnickochthonius lydiae	parthen							19
				Sellnickochthonius suecia	parthen							116
				Sellnickochthonius zelawaiensis	parthen							43
				Synchthonius crenulatus	parthen							53
		Atopochthonioidea	Pterochthoniidae	Pterochthonius angelus	parthen							1
			Phyllochthoniidae	Phyllochthonius sp	parthen														28
		Hypochthonioidea	Hypochthoniidae	Eohypochthonius crassisetiger	parthen																													0.90625
				Eohypochthonius salicifolius	parthen														37
				Hypochthonius luteus	parthen									200.86				1						0.181818		5
				Hypochthonius rufulus	parthen		2		0.01	0.26	1620.82	3		40.172							14				1	12	10	16	1												33.3
				Malacoangelia remigera remigera	parthen														22															0.78125
			Eniochthoniidae	Eniochthonius minutissimus	parthen							166		160.688							170				132		34	3													8.3
			Lohmanniidae	Cryptacarus promecus	parthen																		0.181818
				Javacarus jocelynae	parthen														6
				Javacarus kuehnelti	parthen																													3.6875
				Lohmannia hungarorum	parthen																		0.454545
				Meristacarus heterotrichus	parthen														4
				Meristacarus sp 1	parthen														14
				Meristacarus sp 2	parthen														2
				Meristacarus porcula	parthen														9
				Meristacarus sundensis	parthen																													6.25
				Mixacarus foliifer	parthen																													0.09375
				Mixacarus sp	parthen																		0.0454545
				Papillacarus hirsutus	parthen																													1.71875
				Papillacarus sp 1	parthen														1
				Papillacarus polygonatus	parthen																													0.40625
				Papillacarus pseudoaciculatus	parthen																		0.0909091
				Papillacarus ramosus	parthen																													0.5625
				Thamnacarus longisetosus	parthen																		0.0909091
				Xenolohmannia comosa	parthen										509
			Mesoplophoridae	Apoplophora cf cristata	sex														48
				Apoplophora sp1	sex														16
				Apoplophora sp1	sex														11
				Archoplophora laevis	parthen							1
				Mesoplophora (Parplophora) leviseta	sex														3
				Mesoplophora pectinata	sex																								2
				Mesoplophora pulchra	sex																								2
				Mesoplophora sp. 1	sex														2
				Mesoplophora sp. 2	sex																											6
		Protoplophoroidea	Cosmochthoniidae	Cosmochtonius lanatus	sex																		1.86364	0.636364															0.0015
				Cosmochtonius plumatus	sex																		0.863636	0.0909091
				Cosmochtonius sp 1	sex																		0.0909091
				Krivolutskiella new. sp.	sex																		0.0454545
				Phyllozetes emmae	sex																		0.5
			Haplochthoniidae	Haplochthonius sanctaeluciae	parthen																		1.45455	0.272727
			Sphaerochthoniidae	Sphaerochthonius splendidus	sex																		3.77273	1.09091					1
			Protoplophoridae	Bursoplophora insularis	sex																		0.636364	0.0909091
				Bursoplophora meridionalis	sex																			0.454545
				Cryptoplophora abscondita	sex																		0.318182
				Prototritia sp. 1	sex														18
				Prototritia sp. 2	sex														1
		Heterochthonioidea		Gozmanyina majestus	parthen							28
Parhyposomatides			Parhypochthoniidae	Parhypochthonius sp.	parthen																		0.0454545									6
			Gehypochthoniidae	Gehypochthonius rhadamanthus	parthen														70
Mixonomatides		Nehypochthonioidea		Nehypochthonius porosus	parthen																													0.03125
		Eulohmannioidea		Eulohmannia ribagai	parthen							18		160.688														1
		Epilohmannioidea		Epilohmannia (pallida) minuta	parthen																											0.3
				Epilohmannia crassisetosa	sex																													0.125
				Epilohmannia cyl. minima	parthen									241.032
				Epilohmannia cylindrica	parthen																		0.227273	0.181818
				Epilohmannia minuta pacifica	parthen																													1.21875
				Epilohmannia sp 1	sex														6
				Epilohmannia sp 2	sex																											0.7
				Epilohmannoides wallworki	sex														7
		Euphthiracaroidea		Acrotritia (Rhy) ardua	parthen									200.86															4
				Acrotritia (Rhy) duplicata	parthen																				44		30
				Acrotritia hauseri	sex														1
				Acrotritia sp. 1	sex														6
				Euphthiracaridae	sex																																					3	1
				Euphthiracarus cribrarius	sex																																6
				Indotritia sp. 1	sex														3
				Mesotritia nuda	sex																	1																			28.6
				Microtritia cf tropica	sex														7
				Microtritia minima	parthen							9															17
				Oribotritia berlesei	sex																								6
				Paratritia baloghi	sex									40.172
				Sabahtritia sarawak	sex														2
				Sumatotritia inusitata	sex														1
		Phthiracaroidea		Atropacarus striculus	parthen		1		0.29	0.58		21						1								105	1	96							1						3.4
				Hoplophorella cf vitrina	sex														5
				Hoplophorella cucullata	sex														11
				Hoplophthiracarus illinoisensis	sex																								3	2
				Notophthiracarus (Calyptophthiracarus) heterotrichus	sex																			0.545455
				Notophthiracarus sp. 1	sex														41
				Notophthiracarus sp. 2	sex														1
				Notophthiracarus sp. 3	sex														8
				Notophthiracarus sp. 3	sex														19
				Notophthiracarus sp. 4	sex														1
				Phthiracaridae	sex										3325.47
				Phthiracaroidea	sex																											15
				Phthiracaroidea sp.	sex																												6.3
				Phthiracarus (Archiphthiracarus) sp	sex																														1	1
				Phthiracarus bryobius	sex																																				93.1
				Phthiracarus clavatus	sex																		0.227273
				Phthiracarus crassus	sex																								41	1
				Phthiracarus crinitus	sex						303.903
				Phthiracarus ferrugienus	sex																								19	2
				Phthiracarus globosus	sex																																				81.1
				Phthiracarus italicus	sex				0.08
				Phthiracarus laevigatus	sex				0.02																				2	1					3		12
				Phthiracarus lentulus	sex																			2.72727
				Phthiracarus longulus	sex																														2						41.3
				Phthiracarus nitens	sex																																				93.5
				Phthiracarus sp.	sex									803.44
				Phthiracarus sp. 1	sex														7
				Phthiracarus sp. 2	sex														2
				Phthiracarus sp. 3	sex																					27	32	113
				Phthiracarus sp. 4	sex																														75	23
				Phthiracarus sp. 5	sex																																27
				Phthiracarus sp. 6	sex																																1
				Phthiracarus spp.	sex																				320
				Steganacarus applicatus	sex																																				11.1
				Steganacarus brevipilus	sex																		0.0454545
				Steganacarus carinatus	sex																																				20.4
				Steganacarus herculeanus	sex																				8			33
				Steganacarus magnus	sex									1245.33											4	20	9	7	5
				Steganacarus patruelis	sex																									2
				Steganacarus personatus	sex																								5	34
				Steganacarus phyllophorus	sex																								4
				Steganacarus sp.	sex																														5	1
				Steganacarus spinosus	sex																																4
				Tropacarus carinatus	sex									120.516															1
	Nothrina	Crotonioidea	Camisiidae/Crotoniidae	Camisa sp.	parthen																										15
				Camisia (Ensicamisia) lapponica	parthen																															1
				Camisia biurus	parthen																																				100
Desmonomatides				Camisia cf hamulifera	parthen																																					1	3
				Camisia horrida	parthen								0.2											0.0909091	4											1
				Camisia invenusta	parthen																										26
				Camisia khencensis	parthen																																	0.003
				Camisia segnis	parthen																				4			1									105
				Camisia solhoeyi	parthen				0.01
				Camisia spinifer	parthen																																				80
				Heminothrus ornatissimus	parthen							7
				Heminothrus targionii	parthen																																				84
				Platynothrus peltifer	parthen		1				1114	5				0	106				510				125	26	45	22		1					1						100
				Platynothrus punctatus	parthen				0.67	5.01
				Platynothrus sp.	parthen																												1.3
		Crotonioidea	Nothridae	Nothrus anauniensis	parthen						1013.01												0.0909091	0.818182
				Nothrus borussicus	parthen																																				4.1
				Nothrus cf willmannii	parthen																																					3	8
				Nothrus palustris	parthen																					11		4													20
				Nothrus pratensis	parthen				0.61	2.39		13
				Nothrus shapensis	parthen																													0.0625
				Nothrus silvestris	parthen						1519.52	22														19	73	36	1
				Nothrus silvicus	parthen							3
		Crotonioidea	Nanhermanniidae	Bicyrthermannia sp	parthen																											0.7
				Cosmohermannia robusta	parthen																													5.4375
				Cyrthermania cf florence	parthen																											0.3
				Cyrthermannia tuberculata	parthen														33
				Cyrthermannia vicinicornuta	parthen																													1
				Dendrohermannia monstruosa	parthen														29
				Masthermannia cf mammillaris	parthen														50
				Nanhermannia coronata	parthen				3.37	5.38	3546
				Nanhermannia dorsalis	parthen						23
				Nanhermannia elegantissima	parthen										763.5																									1.22208		11	2
				Nanhermannia elegantula	parthen						40														16			9
				Nanhermannia nana	parthen										1527											2	41	49					14									2	1
				Nanhermannia sp. 1	parthen														1
				Nanhermannia sp. 2	parthen																												22.3
		Crotonioidea	Trhypochthoniidae	Afronothrus incisivus	parthen																													0.28125
				Afronothrus sp 1	parthen														44
				Allonothrus russeolus	parthen														171
				Archegozetes longisetosus	parthen														59															3.40625
				Mucronothrus nasalis	parthen				0.82	0.67
				Trhypochthoniellus longisetus	parthen		210		0.07	0.78
				Trhypochthonius americanus	parthen							4
				Trhypochthonius tectorum	parthen																								1
		Crotonioidea	Malaconothridae	Malaconothrus cf dipankari	parthen														10
				Malaconothrus cf angulatus	parthen				1.78	0.27																																8
				Malaconothrus dorsofoveolatus	parthen																													2.5625
				Malaconothrus geminus	parthen														4															0.75
				Malaconothrus gracilis	parthen											0	3
				Malaconothrus monodactylus	parthen				0.05	1.29																												0.0008		0.788185			4
				Malaconothrus sp 1	parthen																											0.3	0.3
				Malaconothrus sp 2	parthen														2
				Malaconothrus sp 3	parthen																																					56	2
				Malaconothrus sp 4	parthen														4
				Malaconothrus sp 5	parthen							45
				Tyrphonothrus cf. cordisetus	parthen														2
				Tyrphonothrus foveolatus	parthen		1		0.48	2.3
				Tyrphonothrus maior	parthen		5		7.45	0.5																														1.37931
				Tyrphonothrus saxosus	parthen																										43
				Tyrphonothrus sp	parthen																											0.3
			Hermanniidae	Hermannia (Phyllhermannia) gladiata	sex																													11.0938
				Hermannia (Phyllhermannia) similis	sex																													0.59375
				Hermannia convexa	sex																													6
				Hermannia gibba	sex									40.172														1							10	5	1
				Hermannia reticulata	sex								0.1
				Hermannia sp 1	sex														180
				Hermannia sp 2	sex														18
				Hermannia sp.	sex																			0.181818
				Hermannia subgl/pulch	sex											11	24
	Brachypylina	1 Hermannielloidea		Ampullobates 337	sex										509
				Ampullobates ecuadoriensis	sex										572.625
				Ampullobates sp 1	sex																											1.3
				Hermaniella picea	sex																			0.727273
				Hermanniella dolosa	sex																		0.0909091	0.181818																	71.8
				Hermanniella punctulata	sex									923.956								1						5	1
				Hermanniella sp.	sex							2
				Hermannobates monstruosus	sex																												3
				Hermannobates sp 1	sex																												0.3
				Hermannobates sp 2	sex																												1
				Hermanobates sp.	sex																												2
				Orbiculobates sp 1	sex														1
				Plasmobates asiaticus	sex														5
				Plasmobates cf asiaticus	sex														14
				Plasmobatidae	sex																											12.7
				Sacculobates sp 1	sex														12
				Solenozetes "Langsensillus"	sex																												0.7
				Solenozetes carinatus	sex										509																											3
				Solenozetes flagellifer	sex										678.667
				Solenozetes sp 1	sex														6
				Solenozetes sp.	sex																											3.7	1
				Solenozetes sp. 1	sex														2
		2 Neoliodoidea		Neolidodes sp. 1	sex														6
				Neolidodes sp. 2	sex																													1.28125
				Platyliodes doderleini	sex																		0.772727
				Poroliodes farinosus	sex																																				100
		3 Plateremaeoidea		Arthrodamaeus femoratus	sex																								3
				Arthrodamaeus siculus	sex																			0.363636
				Arthrodamaeus vietnamicus	sex																													0.09375
				Gymnodamaeus bicostaus	sex							9
				Jacotella reticulata	sex																		1.04545
				Jacotella sp.	sex							5
				Licnodamaeus costula	sex																		4.86364	0.0909091
				Pedrocortesella vietnamica	sex																													0.03125
				Pheroliodes intermedius	sex										509
				Plateremaeus sp 1	sex														2
		4 Damaeoidea		Belba bartoši	sex																																1
				Belba cf. meridionalis	sex																			0.727273
				Belba sp.	sex																															3
				Damaeobelba minutissima	parthen						709.107																	8
				Damaeus (Kunstidamaeus) tecticola	sex																																				94.7
				Damaeus (Spatiodamaeus) boreus	sex																																				100
				Damaeus (Spatiodamaeus) fageti	sex																																				100
				Damaeus angustipes	sex							2
				Damaeus clavipes	sex																		0.0454545		1																66.7
				Damaeus flagellatus	sex										954.375
				Damaeus flagelloides	sex										509
				Damaeus gracilipes	sex																				8
				Damaeus onustus	sex									40.172												3
				Damaeus riparius	sex																					5	16	15													100
				Damaeus sp.	sex		2											17
				Epidamaeus bituberculatus	sex																																				96
				Epidamaeus meridiana	sex										509																	0.7
				Epidamaeus setiger	sex																							1
				Epidamaeus sp.	sex							5
				Metabelba cf propexa	sex																							1
				Metabelba flagelliseta	sex																								6
				Metabelba papillipes	sex																									9
				Metabelba pulverosa	sex									522.236												5	5														30.5
				Metabelbella interlamellaris	sex																			0.181818
				Nortonbelba italica	sex																		0.181818
				Paradamaeus clavipes	sex									40.172
				Porobelba spinosa	sex																						5		9												93.7
		5 Cepheoidea		Cepheus cepheiformis	sex																	1			24		7	1									3				98.3
				Cepheus dentatus	sex						101.301											1			13										3		7
				Cepheus latus	sex																	1
				Conoppia microptera	sex																															1
				Conoppia palmicincta	sex																									1					3	4
				Eupterotegeus dentatus	sex										509
				Hypocepheus mirabilis	sex																								9
				Microtegeus borhidii	sex																													0.15625
				Microtegeus cf reticulatus	sex														13															1.75
				Microtegeus similis	sex																												4
				Ommatocepheus ocellatus	sex																														1		2
				Sadocepheus cf undulatus undulatus	sex														2
				Tritegeus bifidatus	sex									40.172
				Tritegeus bisulcatus	sex																														1
		6 Polypterozetoidea		Podopterotegaeus tectus	parthen							187
		7 Microzetoidea		Acaroceras sp 1	sex																											0.3
				Berlesezetes brazilozetoides	sex																											4
				Berlesezetes cf peruensis	sex														7
				Berlesezetes ornatissimus	sex																													0.78125
				Caucasiozetes frankeae	sex																													0.3125
				Cosmozetes cf. vermiculatus/reticulatus	sex																											4.3
				Cosmozetes sp 1	sex																											0.7
				Licnozetes granulatus	sex																											9.3
				Micorzetes mirandus	sex																		0.0454545
				Microzetes adansoni	sex																		0.0454545
				Microzetes caucasicus	sex																								4
				Microzetes septentrionalis	sex																							2
				Microzetes sp.	sex																																					6
				Nellacarus septentrionalis	sex									281.204
				Orthozetes sp 1	sex										1018
				Orthozetes sp 2	sex																											4
				Schalleria brevisetosa	sex										509
				Schalleria pectinata	sex										509
				Schalleria sp.	sex																											1
				Suctotegeus tumescitus	sex														20
		8 Ameroidea		Amerobelba decedens	sex																								1
				Amerus polonicus	sex																							9
				Amerus troisii	sex									120.516
				Basilobelba insularis	sex														3
				Basilobelba parmata	sex																													0.125
				Basilobelba retiaria	sex																													0.03125
				Basilobelba sp 1	sex														16
				Basilobelba sp 2	sex														6
				Caleremaeus monilipes	sex																	1														1					100
				Damaeolus asperatus	sex																		1.54545
				Damaeolus ornatissimus	sex																								39	4
				Eremobelba bellicosa	sex																													0.0625
				Eremobelba breviseta	sex																													3.34375
				Eremobelba comtae	sex														60
				Eremobelba gracilior	sex							7
				Eremobelba pectinigera	sex																							1
				Eremulus avenife	sex																													1.59375
				Eremulus baliensis	sex														37
				Eremulus densus	sex														22
				Eremulus rigidisetosus	sex																											2
				Fosseremus laciniatus	parthen													1	7				1.13636									1.3		0.84375
				Hellenamerus ionicus	sex																		0.181818	0.272727
				Heterobelba galerulata	sex														1
				Heterobelba oxapampensis	sex										1131.11
				Heterobelba/Haplobelba sp. 1	sex																											1
				Mahunkana japonica	sex																													0.21875
				Mahunkana sp 1	sex														1
				Oxyamerus cf. spathulatus	sex														10
				Pseuderemulus gladiator	sex																											4.7
				Rastellobata rastelligera	sex																			0.0909091
				Rhynchoribates cf mirus	sex																											1
				Rhynchoribates minus	sex										509
				Rhynchoribates sp.	sex										509				3
				Suctoribates cf foliatus	sex														2
				Suctoribates sp.	sex																											1
				Suctoribates/Oxyamerus sp 1	sex																																					7
		9 Zetorchestoidea (Eremaeoidea)		Eremaeus hepaticus	sex																							1		1					2
				Eueremaeus cf. granulatus	sex																			0.727273
				Eueremaeus oblongus	sex				0.01																9																100
				Eueremaeus oblongus silvestris	sex																														1
				Eueremaeus silvestris	sex																																2				79.5
				Microzetorchestes emeryi	sex																		2
				Zetorchestes novaguineanus	sex														123
				Zetorchestes saltato	sex																													10.125
		10 Gustavioidea		Adoristes ovatus	sex						303.903														333	2	7	6	1						8	4	3				78.4
				Amazoppia cf tricuspidata	sex																											0.3										6
				Ceratoppia bipilis	sex							3													8										32	108
				Ceratoppia quadridentata	sex																									2					3	1
				Ceratoppia sexpilosa	sex				0.01
				Ceratoppia sp.	sex							1																							1
				Ceratoppia sphaerica	sex								0.1
				Ceratorchestes globosus	sex										509																	0.3	0.7
				Ceratorchestes sp 1	sex																											0.3
				Ceratorchestes sp 2	sex										509
				Ceratorchestes sp 3	sex																											4.7	0.3
				Cultroribula berolina	parthen																							1
				Cultroribula bicultrata	parthen							69		200.86											5	11	1	1
				Cultroribula divergens	parthen							32
				Cultroribula juncta	parthen						30.3903
				Cultroribula lata	parthen														33
				Cultroribula zicsii	parthen										1226.23																	0.7										6	10
				Furcoribula furcillata	sex																				32																94.1
				Gustavia fusifer	sex									80.344
				Gustavia microcephala	sex																								24
				Hafenrefferia gilvipes	sex																	1																			12.9
				Liacarus (Dorycranosus) acutus	sex																														3
				Liacarus (Dorycranosus) splendens	sex																		0.272727	0.909091
				Liacarus brevilamellatus	sex																									1
				Liacarus coracinus	sex																43	1	0.136364		137			3		1					10	3	3				75.2
				Liacarus köszegiensis	sex									40.172
				Liacarus nitens	sex									40.172														1
				Liacarus subterraneus	sex																																				41.7
				Liacarus xylariae	sex									120.516											4	2		1
				Xenillus clypeator	sex									40.172																											52.4
				Xenillus tegeocranus	sex									522.236								1	0.863636	0.181818		1		3	1							11					70
				Zetorchetes grandjeani	sex																		0.0909091	0.181818
		11 Carabodoidea		Austrocarabodes arrogans	sex																		1.45455
				Austrocarabodes ensifer	sex																			0.0909091
				Beckiella capitulum	sex										509
				Beckiella sp	sex																												0.3
				Carabodes (Klapperiches) samoensis	sex																													0.0625
				Carabodes areolatus	sex																	1			218												1				93.6
				Carabodes cf samoensis	sex														2
				Carabodes coriaceus	sex									120.516											290			5													100
				Carabodes femoralis	sex																				17		3	2	2						3						12.5
				Carabodes labyrinthicus	sex				0.01													1			200	1		2							15	4	13				96.4
				Carabodes marginatus	sex																																1
				Carabodes ornatus	sex																				688		10	1													93.7
				Carabodes reticulatus	sex																	1			28										3	1	1
				Carabodes rugosior	sex						30.3903											1			7				5	1					3		1
				Carabodes sp.	sex															11															2
				Carabodes subarcticus	sex																				272																87.5
				Carabodes willmanni	sex					0.02
				Cavernocepheus (monstrosus)	sex																											0.3
				Chistyakovella insolita	sex																													0.25
				Congocepheus orientalis	sex														9
				Congocepheus sp 1	sex														1
				Dampfiella sp. 1	sex														20
				Dolicheremaeus aokii	sex																													1.1875
				Dolicheremaeus bugiamapensis	sex																													0.8125
				Dolicheremaeus contactus	sex																													0.03125
				Dolicheremaeus donacunarensis	sex																													0.125
				Dolicheremaeus dorni	sex																	1
				Dolicheremaeus dwalteri	sex																													0.28125
				Dolicheremaeus sp 1	sex														39
				Dolicheremaeus sp. 2	sex														14
				Dolicheremaeus sumatranus (form 1)	sex														37
				Dolicheremaeus sumatranus (form 2)	sex														29
				Dolicheremaeus variolatus	sex														6
				Dolicheremaeus variolobatus	sex														15
				Eurostocepheus aquilinus	sex																													0.25
				Gibbicepheus sp 1	sex														2
				Gibbicepheus sp 2	sex														11
				Gibbicepheus sp 3	sex														20
				Leptotocepheus sp 2	sex														5
				Megalotocepheus cf brevisetus	sex														1
				Megalotocepheus crinitus	sex														8
				Odontocepheus oblongus (elongatus)	sex																				8
				Otocepheus duplicornutus	sex																													1.3125
				Otocepheus excelsus	sex														3															0.46875
				Otocepheus heterosetiger	sex														24
				Otocepheus sp. 1	sex														2
				Otocepheus spatulatus	sex																													2.375
				Otocepheus vietnamicus	sex																													0.03125
				Pasocepheus sp 2	sex														13
				Pasocepheus kirai	sex														3
				Pasocepheus sp 1	sex														21
				Plenotocepheus neotropicus	sex										814.4
				Plenotocepheus sp 1	sex																											3.7
				Pseudotocepheus setiger	sex																													0.03125
				Singabodes rarus	sex														3
				Yoshiobodes (Dongnaibodes) biconcavus	sex																													0.0625
				Yoshiobodes (Yoshiobodes) nakatamarii	sex																													0.3125
				Yoshiobodes aokii	sex																													0.0625
				Yoshiobodes sp.	sex																											0.7
		12 Oppioidea		Allosuctobelba grandis	sex						10.1301																	1
				Allosuctobelba obtusa	sex							57
				Arcoppia arcualis	sex																													1.21875
				Arcoppia cf vittata	sex														11
				Arcoppia dechambrerorum	sex										1018																		0.7
				Arcoppia hammerae	sex																													3.59375
				Arcoppia sp. 1	sex														1
				Arcoppia sp. 2	sex														3
				Arcoppia sp. 3	sex																											0.7	2.3
				Arcoppia tripartita	sex																											0.3
				Arcoppia vittata	sex														30
				Autogneta (Conchogneta) traegardhi	sex																								1	3											15.8
				Autogneta dalecarlica	sex																						1		13
				Autogneta longilamellata	sex									40.172				1				1			2281		1	1
				Banksinoma lanceolata	sex				0.03	0.09	10											1			631
				Berniella conjuncta	sex																							1
				Berniella sigma	sex																						3
				Berniniella bicarinata	sex															204	1318					13		221
				Berniniella seratirostris	sex															34	57
				Brachioppia deliciosa	sex										2036																											3
				Brachioppia sp 1	sex										509																											8	1
				Brachyoppia cf cuscensis	sex																																					3
				Brachyoppiella sp 1	sex																												1
				Confinoppia confinis	sex									241.032
				Cryptoppia cf. mahunkai	sex														2
				Cycloppia restata	sex																													0.875
				Discoppia (Cylindroppia) cylindrica	sex																		0.0454545
				Dissorhina ornata	sex						4558.55			4338.58				1							7	109	2	35	12	2											2.4
				Foveolatoppia sp 1	sex														4
				Gigantoppia zryanini	sex																													1.5625
				Gittella flagellata	sex										763.5
				Gittella sp 1	sex																																					13
				Gittella sp 2	sex																											0.3	4.3
				Gittella variabilis	sex										1272.5
				Graptoppia cf sundensis	sex														1
				Graptoppia sp 1	sex														2
				Graptoppia sp 2	sex														49
				Hammerella parasufflata	sex										509																											10
				Insculptoppia insculpta	sex									1446.19
				Karenella acuta	sex																													1.46875
				Kokoppia dudichi	sex																											1
				Lanceoppia sp 1	sex																												0.7
				Lauroppia falcata (marginedentata)	sex									5383.05												108		438
				Lauroppia maritima	sex													16
				Lauroppia similifallax	sex																								21	50
				Lyroppia dongnaiensis	sex																													0.09375
				Machadobelba lingiciliata	sex																																					13
				Machadobelba sp 1	sex																											1
				Machuella ventrisetosa	sex																																					5	2
				Medioppia/Oppiella media	sex															23	128
				Medioppia/Oppiella obsoleta	sex						50.6505			120.516												115		47
				Medioppia/Oppiella pulverulenta	sex																28
				Medioppia/Oppiella subpectinata	sex						1418.21			6588.21						11						355	7	444
				Microppia minus	parthen						10	35								57	1233			0.272727	18	152	104	25	3	1				0.03125
				Moritzoppia keilbachi	sex													20
				Moritzoppia neerlandica	sex				0.04
				Moritzoppia unicarinata	sex													19					1.36364
				Multioppia insularis	sex																																		0.0033
				Multioppia laniseta	sex																				415
				Multioppia sp 1	sex							1
				Multioppia tamdao	sex																													5.0625
				Multioppia wilsoni wilsoni	sex														1					0.636364
				Neoamerioppia cf ventrosquamosa	sex														170
				Neoamerioppia longiclava	sex										3223.67																		2.3
				Neoamerioppia notata	sex																																			1.37888
				Neoamerioppia rotunda	sex										5238.46
				Neoamerioppia vietnamica	sex																													4.65625
				Neosuctobelba transitoria	sex																																					5
				Neotrichoppia confinis	parthen																		2.22727	0.0909091				1
				Novosuctobelba cf inenodabilis	sex														2
				Oppia arcidiaconoae	sex																		0.409091
				Oppia cf. nitens	sex							1
				Oppia denticulata	sex																			0.0909091
				Oppiella acuminata	sex																				72			1
				Oppiella fallax	sex						10														108	10			12	13
				Oppiella minutissima	parthen									441.892
				Oppiella nova	parthen				0.04	0.92	22590	864		522.236	2926.75			4	1	23	227	1	0.0909091	0.181818	228	308	558	231		16		56.7		8.4375							0.9	45	29
				Oppiella sigma	sex						810.408				1119.8
				Oppiella translamellata	sex								2.5
				Oppiella unicarinata	sex																				1064																46.8
				Oppioidea	sex							1						5
				Oxyoppia bituberculata	sex														4
				Oxyoppia cubana	sex																																	0.0025	0.0003			7
				Oxyoppia suramericana	sex																																			0.333153
				Oxyoppia yepesensis	sex																		0.227273
				Oxyoppioides decipiens	sex																								1
				Papillonotus cf hauseri	sex														13
				Parasuctobelba cf compacta	parthen																																					14	3
				Parasuctobelba complexa	parthen										1018
				Parasuctobelba subcomplexa	parthen										799.857																											6	3
				Pseudoamerioppia barrancensis	sex																																					13
				Pulchroppia elegans	sex																													0.09375
				Pulchroppia roynortoni	sex																													2.75
				Pulchroppia sp 1	sex																																						4
				Pulchroppia sp 2	sex														5
				Pulchroppia sp 3	sex														3
				Pulchroppia sp 4	sex														3
				Quadroppia circumita	sex							14
				Quadroppia media	sex																									6
				Quadroppia montruosa	parthen																					46		46
				Quadroppia paolii	parthen									803.44
				Quadroppia quadricarinata	parthen				0.01									5							25	67	5	124	19													5	16
				Quadroppia sp 1	sex							20
				Quadroppia sp 2	parthen							161
				Quadroppia sp 3	sex							4
				Quadroppia sp 4	parthen																																					5
				Ramusella chulumaniensis	sex																																					23	2
				Ramusella clavipectinata	sex																	1	1.27273	1.09091						1											55.6
				Ramusella elliptica	sex																													3.46875							1.4
				Ramusella furcata	sex													1
				Ramusella insculpta	sex																		0.0909091	0.454545					4	2				4.15625
				Ramusella mihelcici	sex																		1.31818	0.0909091
				Ramusella sahariensis	sex																		0.0909091
				Ramusella sp. 1	sex														2
				Ramusella terricola	sex																		0.227273
				Rhinoppia subpectinata	sex													30
				Sternoppia braziliensis	sex										509
				Sternoppia cf incisa	sex																											2.3
				Sternoppia mirabilis	sex										3054																	0.3
				Sternoppia parainsica	sex																																						3
				Sternoppia sp 1	sex																											36
				Sternoppia sp 2	sex																											0.3
				Sternoppia sp 3	sex																											4.7
				Sternoppia sp 4	sex										509
				Sternoppia sp 5	sex																											20	0.3									10	7
				Striatoppia lanceolata	sex																													0.15625
				Striatoppia modesta	sex														5
				Striatoppia opuntiseta	sex																											4
				Subiasella quadrimaculata	sex													1							72
				Suctobelba altvateri	parthen													5							8
				Suctobelba carcharodon	parthen						10
				Suctobelba duplex	parthen						10
				Suctobelba forsslundi	parthen						202.602
				Suctobelba granulata	parthen																								5
				Suctobelba latirostris	parthen						30.3903
				Suctobelba sarekensis	parthen						10									45	113
				Suctobelba sp 1	parthen																																					45	55
				Suctobelba subcornigera	parthen						12156.1	16
				Suctobelba subtrigona	parthen						1823.42
				Suctobelba trigona	parthen																									1
				Suctobelbata bituberculata	parthen																													0.0625
				Suctobelbata prelli	parthen																				12
				Suctobelbella (Flagrosuctobelba) elegantula	parthen																													0.34375
				Suctobelbella (Flagrosuctobelba) semiplumosa	parthen																													1.875								25
				Suctobelbella (Ussuribata) variosetosa	parthen																													1.28125
				Suctobelbella acutidens	parthen						4862.45									11	14									6
				Suctobelbella andrassyi	parthen																																						7
				Suctobelbella baculifera	parthen																																					2	1
				Suctobelbella cf claviseta	parthen																																						2
				Suctobelbella cf complexa	parthen																																					1	8
				Suctobelbella cf reticulata	parthen														40
				Suctobelbella complexa	parthen										1431.56																											13	25
				Suctobelbella duplex	parthen																									1
				Suctobelbella falcata	parthen						1215.61	824
				Suctobelbella forsslundi	parthen																								6
				Suctobelbella hamata	parthen							522
				Suctobelbella hurshi	parthen							495
				Suctobelbella laevis	parthen							543
				Suctobelbella loksai	parthen										971.727																			0.3125
				Suctobelbella palustris	parthen				0.01		41	1
				Suctobelbella parallelodentata	parthen														4
				Suctobelbella peracuta	parthen										1399.75																											24	1
				Suctobelbella perfurata	parthen																99
				Suctobelbella phylliformis	parthen																													0.15625
				Suctobelbella pilifera	parthen																																					2	3
				Suctobelbella plumata	parthen														7
				Suctobelbella semiplumosa bombuscarii	parthen																																					6
				Suctobelbella sicilifera	parthen																																					9	1
				Suctobelbella similis	parthen				0.06	0.01	1722	219								11
				Suctobelbella sp 1	parthen															11
				Suctobelbella sp 2	parthen																					296	241	640
				Suctobelbella sp 3	parthen																		0.0909091
				Suctobelbella sp 4	parthen																				319
				Suctobelbella sp 5	parthen																																					3	3
				Suctobelbella subcornigera	parthen							973									213								2	4
				Suctobelbella tuberculata	parthen							51																		1
				Suctobelbella variosetosa	parthen														7
				Suctobelbella vera	parthen							3
				Suctobelbidae	parthen									4057.37																		18.7	0.3
				Suctobelbila approximata	parthen														4
				Suctobelbila dentata	parthen																																						2
				Suctobelbila multituberculata	parthen																													0.28125
				Suctobelbila peruensis	parthen										509																											33	29
				Suctobelbila sp.	parthen										509				3
				Suctobelbila undulata	parthen														1
				Taiwanoppia hungarorum	sex														2															0.21875
				Tecteremaeus cornotus	sex																											2.7
				Tecteremaeus hauseri	sex																													0.6875
				Tecteremaeus incompletus	sex																																					5
				Teratoppia pluripectinata	sex										1628.8																	0.7
				Trapezoppia sp 1	sex																											3.7
				Wallworkoppia machadoi	sex																																					11
		13 Tectocepheoidea		Tectocepheus alatus	parthen															1116	4647
				Tectocepheus minor	parthen									803.44	763.5				50				0.0909091			22		1				0.7	6										9
				Tectocepheus minor komplex	parthen																																					9
				Tectocepheus sarekensis	parthen									40.172	1145.25	0	18		13				1.68182	0.818182
				Tectocepheus sp.	parthen																																		0.0095	1.79521
				Tectocepheus velatus	parthen			18.9	0.04	0.01	1823	87	17.8		763.5			1					0.0454545	0.363636	980	28	28	106	6	6			1.3	0.59375	7						73.2
				Tectocepheus velatus sarekensis	parthen																																					15	3
				Tectocepheus velatus velatus	parthen																																						3
				Tegeozetes tunicatus	sex														74															1.25
		14 Hydrozetoidea		Hydrozetes lacustris	parthen		926		0.9	0.35
				Hydrozetes octosetosus	parthen				0.52	0.11
				Limnozetes ciliatus	parthen		51		3.62	15.93
				Limnozetes rugosus	parthen		921		0.88	1
		15 Ameronothroidea		Ameronothrus nigrofemoratus	sex											29
				Ameronothrus schneideri	sex											34
				Tegeocranellus laevis	sex														6
				Tegeocranellus sp 1	sex																											0.3
		16 Cymberemaeoidea		Cymbaeremaeus cymba	sex									40.172											14										1		47				95.7
				Scapheremaeus cf bicornutus	sex																												0.7
				Scapheremaeus foveolatus	sex																													0.0625
				Scapheremaeus sp 1	sex														1
				Scapheremaues corniger	sex																			0.0909091
		17 Eremaeozetoidea		Idiozetes javensis	sex																													0.3125
				Idiozetes sp 1	sex														14
		18 Licneremaeoidea		Bipassolozetes cf.striatus	sex																		0.590909	0.545455
				Epieremulus granulatus	sex										1955.63
				Epieremulus longiseta	sex										509
				Epieremulus sp	sex																												0.3
				Eremaeozetes lineatus	sex																													0.03125
				Eremella induta	sex																													0.03125
				Eremella sp. 1	sex														1
				Licneremaeus embeyisztini	sex																		0.272727
				Licneremaeus licnophorus	sex																						1														90.4
				Micreremus brevipes	sex																				1		1														87.9
				Micreremus gracilior	sex																				1
				Oribella pectinata	sex																									1
				Oribellopsis cavaticus	sex													27
				Pantelozetes paolii	sex									401.72												18		20							1
				Pantelozetes sp 1	sex																														3
				Passolozetes africanus	sex																		4.68182
				Passolozetes new sp.	sex																		1
				Scutovertex sculptus	sex																																				50
		19 Phenopelopoidea		Eupelobs/Peloptulus phaenotus	sex															34	907
				Eupelops acromios	sex																893				12										5	1	5				100
				Eupelops claviger	sex																															1
				Eupelops hirtus	sex																				12			2
				Eupelops plicatus	sex				0.02	0.01															12	10	4	2							6	2
				Eupelops subuliger	sex																														4	2
				Eupelops torulosus	sex																		0.0454545				7								3	2					20.5
				Eupleops occultus	sex											0	5
				Peloptulus trinacriae	sex																		0.227273	1.09091
		20 Achipteroidea		Achipteria coleoptrata	sex									361.548						11	425			0.272727	2	93	43	127							10						7.6
				Achipteria elegans	sex																														2
				Achipteria ellnicki	sex																														5
				Achipteria nitens	sex																				3	9		1							4	2
				Achipteria sp.	sex							52
				Allozetes pusillus	sex																													9.78125
				Allozetes sp 1	sex														39
				Anachipteria sp.	sex							1
				Cubachipteria sp.	sex																												0.3
				Parachipteria fanzagoi	sex																									1						5
				Parachipteria georgica	sex																								80	278
				Parachipteria petiti	sex																			0.636364
				Parachipteria punctata	sex																28				542			11													91.2
				Parachipteria willmani	sex				0.02	0.02																		2
		21 Oribatelloidea		Brassiella neonominata	sex														5
				Haplozetes (Lauritzenia) minimicoma	sex																											7.7
				Haplozetes paraminimicoma	sex										509
				Haplozetes vindobonensis	sex																				20
				Hemileius (Tuberemaeus) sp 1	sex														1
				Hemileius initialis	sex				0.08	0.06	810										907		7.22727	7.54545																0.520632	69.4
				Hemileius perforatoides	sex														146															0.15625
				Hemileius sp 1	sex										509
				Heteroleius cf longissimus	sex														6
				Indoribates microsetosus	sex																													0.3125
				Indoribates panabokkei	sex																													0.5625
				Indoribates sp 1	sex														32
				Joelia fiorii	sex																			0.181818
				Liebstadia cajanum	sex																												95.3
				Liebstadia humerata	sex																	1			829	1	1								1						89.1
				Liebstadia longior	sex																	1
				Liebstadia similis	sex											0	13									3
				Liebstadia sp 1	sex										678.667
				Liebstadia sp.	sex																												0.3		1
				Maculobates breviporosus	sex																																		0.0315
				Magyaria sp 1	sex														403
				Magyaria sp 2	sex														42
				Magyaria sp 3	sex														2
				Mochlozetes cf chambrieri	sex														5
				Mochlozetes ryukyuensis	sex																													0.3125
				Neoribates aurantiacus	sex																															2
				Neoribates insignificans	sex														15
				Neoribates jacoti	sex																													1.4375
				Neoribates paratuberculatus	sex																													0.0625
				Neoribates sp 1	sex														20
				Neoribates sp 2	sex														10
				Neoribates spindleformis	sex																													0.25
				Ophidiotrichus tectus	sex																				4	1		2
				Oribatella artica litoralis	sex											0	1
				Oribatella berlesei	sex																		0.409091						15
				Oribatella calcarata	sex													18							49	10	1	1							11	8	15
				Oribatella colchica	sex																								7	3
				Oribatella foliata	sex																														2	22
				Oribatella gerdweigmanni	sex																													1.28125
				Oribatella hungarica	sex																			0.909091
				Oribatella longispina	sex																														29	43
				Oribatella malaya	sex														53
				Oribatella nigra	sex																								3
				Oribatella ornata	sex																															5
				Oribatella quadricornuta	sex									723.096								1													3	13	5
				Oribatella semilesuperbula	sex																				12
				Oribatella sexdentata	sex																				36
				Oribatella sp 1	sex							5
				Oribatella sp 2	sex							6
				Oribatella sp 3	sex																									0.3			0.3
				Oribatella sp.	sex																														2	7
				Oribatella superbula	sex																																				80.3
				Oribatella umaetluisorum	sex																													0.1875
				Oribatula interrupta	sex																														2	2					95.2
				Oribatula interrupta sitnikovae	sex																														1
				Oribatula pannonica	sex																															2
				Oribatula sp 1	sex																														1	1
				Oribatula tibialis	sex							157	0.1	2611.18									0.318182	0.0909091	4	13	5	3	16	1					9	3					76.9
				Peloribates cf. europaeus	sex							1
				Peloribates glaber	sex																		1.04545	0.0909091
				Peloribates kaszabi	sex																													1.96875
				Peloribates rangiroaensis	sex																													2.15625
				Peloribates sp 1	sex														4
				Peloribates stellatus	sex																													0.25
				Peloribates tunisensis	sex																		0.136364
				Perscheloribates sp 1	sex										509				8
				Perscheloribates subtropicus	sex										1272.5
				Perxylobates crassisetosus	sex																													5.96875
				Perxylobates thanhoaensis	sex																													0.15625
				Phauloppia lucorum	sex				0.01																22						95						16				71.4
				Phauloppia nemoralis	sex																																3
				Phauloppia rauschensis	sex																				19																100
				Pilobates carpetanus	sex																		0.181818
				Pilobates sp 1	sex														8
				Protoribates capucinus	parthen																			0.181818					12			8.3
				Protoribates cattienensis	sex																													0.78125
				Protoribates cf bisculpturatus	sex														10
				Protoribates heterodactylus	sex																													1.25
				Protoribates lagenulus	parthen									40.172
				Protoribates lophotrichus	parthen							182
				Protoribates maximus	sex																													6.21875
				Protoribates monodactylus	sex																											16
				Protoribates paracapucinus	parthen							2		361.55					97															3.84375
				Protoribates sp 1	sex														4
				Protoribates sp 2	sex														2
				Protoribates sp 3	sex														3
				Protoribates sp 4	sex														12
				Protoribates sp 5	sex														4
				Protoribates sp 6	sex																											3.7
				Protoribates sp 7	sex										509
				Protoribates sp 8	sex										509
				Protoribates sp 8	sex																																					3	1
				Protoribates sp 9	sex														8
				Rostrozetes carinatus	parthen																											11
				Rostrozetes cf florens	sex														3
				Rostrozetes cf nebulosus	sex																												7.7
				Rostrozetes cf shibai	sex														152
				Rostrozetes ovulum	parthen										2994.12																											77	1
				Rostrozetes ovulum sp 1	parthen																											36	0.7	76.4375
				Rostrozetes ovulum sp 2	parthen																											0.6
				Rostrozetes ovulum sp 3	parthen																											0.3
				Rostrozetes ovulum sp 4	parthen																											1
				Rostrozetes shibai	sex														233
				Rostrozetes sp 1	parthen																											7.3
				Rostrozetes sp 2	parthen																											4.6
				Rostrozetes sp 3	sex										1018
				Rostrozetes sp 4	sex														76
				Rostrozetes sp 5	sex																											19	1.3
				Rostrozetes sp 6	sex														28
				Rostrozetes sp 7	sex														3
				Rostrozetes sphaerica	sex										509
				Scheloribates (Bischeloribates) spp	sex																											5.7
				Scheloribates (Grandjeanobates) cf laticlava	sex																											0.3	0.7									3
				Scheloribates (Hemileius )initialis	sex																					3	3								1	4
				Scheloribates (huancayensis)	sex																												9.7
				Scheloribates (Ischeloribates) cf. luminosus	sex																											13.3
				Scheloribates ascendens	sex																				155		2				6
				Scheloribates cf fimbriatus	sex														34															3.84375
				Scheloribates cf praeincisus sp 1	sex														332															3.40625
				Scheloribates cf praeincisus sp. 2	sex														180
				Scheloribates cf. barbatulus	sex																		0.0909091	0.545455
				Scheloribates elegans	sex										1628.8
				Scheloribates elegantulus	sex																																			0.31308
				Scheloribates initialis	sex																																1
				Scheloribates kraepelini	sex																													1.28125
				Scheloribates laevigatus	sex															34	3188	1		0.0909091		7									1	6					83
				Scheloribates lanceoliger	sex							226
				Scheloribates latipes	sex																		0.272727		232				27					0.1875
				Scheloribates luteomarginatus	sex
				Scheloribates mahunkai	sex																													6.34375
				Scheloribates pallidulus	sex																	1	3.31818		63												1				92.1
				Scheloribates quintus	sex									40.172
				Scheloribates sp.	sex																		2.04545
				Scheloribates sp. 1	sex														8
				Scheloribates sp. 2	sex														4
				Scheloribates sp. 3	sex																											0.3
				Scheloribates vulgaris	sex																																					7
				Siculobata leontonycha	sex																	1			1934												2				50
				Totobates discifer	sex																																					13	7
				Trachyoribates cf ampulla	sex														35
				Truncopes moderatus variabilis	sex																													0.0625
				Truncopes sp. 1	sex														9
				Unguizetes cattienensis	sex																													5
				Unguizetes clavatus	sex																													0.34375
				Unguizetes latus	sex																													0.0625
				Unguizetes sp 1	sex										509
				Unguizetes sphaerula	sex																													0.90625
				Zygoribatula dactylaris	sex																			0.454545
				Zygoribatula exarata	sex																		7.5
				Zygoribatula exilis	sex																	1			3084												1
				Zygoribatula glabra	sex																		7.09091
				Zygoribatula propinqua	sex																		0.0454545		12
		23 Ceratozetoidea		Ceratozetes cf. pacificus	sex							3
				Ceratozetes cuspidatus	parthen							15
				Ceratozetes gracilis	sex							8						1									2	34	4	5
				Ceratozetes mediocris	sex									40.172						11	213		0.0454545	0.181818
				Ceratozetes minimus	sex																						1
				Ceratozetes nigrisetosus	sex																																			0.281691
				Ceratozetes peritus	sex									120.516
				Chamobates alpinus	sex																														1
				Chamobates birulai	sex																														1
				Chamobates borealis	sex						20											1		0.0909091	1052	16	4	10									1				91.3
				Chamobates cuspidatus	sex									1285.5				1				1			3196	30	20	2							62	30					76.7
				Chamobates pusillus	sex				0.03					40.172											372		3	8							2
				Chamobates sp 1	sex																														1
				Chamobates spinosus	sex																	1															3				100
				Chamobates subglobulus	sex																				48		5
				Chamobates voigtsii	sex						8104											1				59	23	72	7						2		3
				Diapterobates humeralis	sex																				32												1
				Diapterobates notatus	sex								4
				Edwardzetes armatus	sex																																	0.006		1.28735
				Edwardzetes edwardsi	sex																				8	1		4
				Euzetes globulus	sex																					1	1									3					71.4
				Fuscozetes fuscipes	sex				0.58	0.07
				Fuscozetes setosus	sex																				128			30
				Fuscozetes sp 1	sex							1
				Lamellobates misella	sex														9
				Lamellobates molecula	sex																													14.4062
				Lamellobates molecula molecula	sex														66
				Lamellobates orientalis	sex														194
				Lepidozetes singularis	sex							255																							1	1
				Melanozetes mollicomus	sex																				4			4
				Melanozetes sp 1	sex													1
				Minunthozetes pseudofusiger	sex																	1	0.454545	6.81818	169	5			30	24					17
				Minunthozetes semirufus	sex									2249.63						102	5313
				Mycobates parmeliae	sex																														1		6
				Mycobates sarekensis	sex				0.01
				Mycobates sp 1	sex																														5	8
				Oromurcia bicuspidata	sex			0.05
				Paralamellobates misella	sex																													0.03125
				Punctoribates punctum	sex							3								623	1162			7.27273											1	1					88.1
				Punctoribates sellnicki	sex		3
				Sphaerozetes chavinensis	sex																																			0.470812
				Sphaerozetes piriformis	sex																				36			5	1	5
				Trichoribates (Latilamellobates) incisellus	sex															11	71		0.5												2
				Trichoribates caucasicus	sex																									5
				Trichoribates hammerae	sex																																			1.17618
				Trichoribates novus	sex																					1
				Trichoribates oxypterus	sex																184
				Trichoribates sp 1	sex																			0.0909091
				Trichoribates trimaculatus	sex																				1						167						2
				Zachvatkinibates quadrivertex	sex											61	5
				Zetomimus furcatus	sex																																			0.428142
		Galumnoidea		Acrogalumna longipluma	sex																		0.0909091	0.636364			3		7	1					1		1				48.5
				Allogalumna indonesiensis	sex														28
				Allogalumna monodactyla	sex																													0.125
				Allogalumna paranovazealandica	sex														26
				Allogalumna sp 1	sex														1
				Atypicogalumna corpuzrarosae	sex														85
				Cosmogalumna areticulata	sex														34
				Cosmogalumna dongnaiensis	sex																													0.65625
				Cosmogalumna sumatrensis	sex														5
				Galumna alata	sex																						2
				Galumna bidentatirostris	sex														8
				Galumna calva	sex														2
				Galumna dimorpha	sex																																				86.5
				Galumna dispar	sex														3
				Galumna flabellifera	sex														65															2.4375
				Galumna indonesica	sex														11
				Galumna ithacensis	sex							3
				Galumna khoii	sex																													0.15625
				Galumna lanceata	sex																				4
				Galumna levisensilla	sex																													9
				Galumna mikoi	sex														12
				Galumna miniporosa	sex										1018
				Galumna obvia	sex																184
				Galumna paracalcicola	sex																													0.0625
				Galumna parakazakhstani	sex																													0.25
				Galumna pseudokhoii	sex																													0.25
				Galumna sabahna	sex														33
				Galumna sp 1	sex														1
				Galumnella geographica	sex														23
				Galumnella microporosa	sex																													0.28125
				Galumnidae	sex										2143.16																											45	11
				Galumnopsis reducta	sex														23
				Globogalumna biporosa	sex																													0.09375
				Leptogalumna ciliata	sex																													0.5625
				Neogalumna seniczaki	sex																													0.40625
				Neogalumna specifica	sex														10
				Pergalumna altera	sex																			1
				Pergalumna cattienica	sex																													1.46875
				Pergalumna cf annulata	sex														147
				Pergalumna cf corniculata	sex														3
				Pergalumna cf petrichosa	sex														10
				Pergalumna formicaria	sex							3
				Pergalumna hauseri	sex																													0.15625
				Pergalumna hawaiiensis hawaiiensis	sex														13
				Pergalumna indistincta	sex																													4.3125
				Pergalumna kotschyi	sex																													0.46875
				Pergalumna margaritata	sex																													1.3125
				Pergalumna nervosa	sex																				700		5														95
				Pergalumna panayensis	sex														5
				Pergalumna paraindistincta	sex														120
				Pergalumna pseudosejugalis	sex																													4.9375
				Pergalumna pterinervis	sex														14
				Pergalumna willmanni	sex																																				95.9
				Pilogalumna allifera	sex																184
				Pilogalumna crassiclava	sex																		0.0454545	0.0909091				1
				Pilogalumna ornatula	sex																			2.72727
				Pilogalumna tenuiclavata	sex									120.516							354									1
				Protokalumma salicis	sex							1
				Trichogalumna nipponica	sex																													4.375
				Trypgalumnella cf poronota	sex														1
paper from which data were used for the analysis
1) Lehmitz R, Maraun M (2016) Small-scale spatial heterogeneity of stable isotopes signatures (δ15N, δ13C) in Sphagnum sp. transfers to all trophic levels in oribatid mites. Soil Biology and Biochemistry 100, 242-251
2) Hagvar, S., Solhøy, T., & Mong, C. E. (2009). Primary succession of soil mites (Acari) in a Norwegian glacier foreland, with emphasis on oribatid species. Arctic, Antarctic, and Alpine Research, 41, 219-227
3) Seniczak, A., Solhoy, T., Seniczak, S., & de la Riva-Caballero, A. (2010). Species composition and abundance of the oribatid fauna (Acari, Oribatida) at two lakes in the Fløyen area, Bergen, Norway. Biological Letters, 47, 11-19
4) Heiligenstadt, B. (1988). Zur Ökologie von Hornmilben (Acari: Oribatida) in einem Moder-Buchenwald: Phänologie und räumliches Verteilungsmuster. Diploma Thesis, University of Göttingen.
5) Cianciolo JM, Norton RA (2006) The ecological distribution of reproductive mode in oribatid mites, as related to biological complexity. Experimental and Applied Acarology 40, 1–25
6) Seniczak S, Seniczak A, Gwiazdowicz DJ, Coulson SJ (2014). Community structure of oribatid and gamasid mites (Acari) in moss-grass tundra in Svalbard (Spitsbergen, Norway). Arctic, Antarctic, and Alpine Research, 46, 591-599
7) Alberti G. Hauk B, Köhler HR, Storch V ( 1996) Dekomposition. Qualtitative und quantitative Aspekte und deren Beeinflussung durch geogene und anthropogene Belastungsfaktoren. – Ecomed, Landsberg
8) Laura Sanchez, unpublished data (PhD Thesis; University of Göttingen)
9) Polderman PJG (1974) The oribatida (Acari) of saline areas in the western part of the Dutch Wadden Sea. Netherlands Journal of Sea Research 8, 49–72
10) Maslak M, Barczyk G (2011). Oribatid mites (Acari, Oribatida) in selected caves of the Krakow-Wielun Upland (southern Poland). Biological Letters, 48, 107-116
11) Dorothee Sandmann, unpubl. data
12) Zaitsev AS, Wolters V, Waldhardt R, Dauber J (2006). Long-term succession of oribatid mites after conversion of croplands to grasslands. Applied Soil Ecology 34, 230–239
13) Maraun M, Augustin D, Müller J, Bässler C, Scheu S. (2014) Changes in the community composition and trophic structure of microarthropods in sporocarps of the wood decaying fungus Fomitopsis pinicola along an altitudinal gradient. Applied Soil Ecology, 84, 16-23
14) Caruso T, Noto La Diega R, Bernini F (2005) The effects of spatial scale on the assessment of soil fauna diversity: data from the oribatid mite community of the Pelagian Islands (Sicilian Channel, southern Mediterranean). Acta Oecologica 28, 23-31
15) Bluhm C, Scheu S, Maraun M (2015) Oribatid mite communities on the bark of dead wood vary with log type, surrounding forest and regional factors. Applied Soil Ecology 89, 102-112
16) Bluhm C, Scheu S, Maraun M (2016) Temporal fluctuations in oribatid mites indicate that density-independent factors favour parthenogenetic reproduction. Experimental and Applied Acarology 68, 387-407
17) Mumladze L, Murvanidze M, Maraun M, Salakaia M (2015) Oribatid mite communities along an elevational gradient in Sairme gorge (Caucasus). Experimental and Applied Acarology 66, 41-51
18) Fröberg L, Solhoy T, Baur A, Baur B (2003) Lichen specificity of Oribatid mites (Acari; Oribatida) on limestone walls in the Great Alvar of Öland, Sweden. Entomologisk Tidskrift 124, 177-182
19) Illig J, Norton RA, Scheu S, Maraun M (2010) Density and community structure of soil and bark living microarthropods along an altitudinal gradient in a tropical mountain rain forest. Experimental and Applied Acarology 52, 49-62
20) Minor M, Ermilov SG, Anichkin AE (2017) Biodiversity of soil oribatid mites (Acari: Oribatida) in a tropical highland plateaux, Bi Doup–Nui Ba National Park, Southern Vietnam. Tropical Ecology 58, 45–55
21) Nae, I., & Băncilă, I. R. (2017). Mesovoid shallow substratum as a biodiversity hotspot for conservation priorities: analysis of oribatid mite (Acari: Oribatida) fauna. Acarologia, 57, 855-868
22) Müller J, Brandl R, Brändle M, Förster B, Cancian de Araujo B, Gossner MM, Ladas A, Wagner M, Maraun M, Schall P, Schmidt S, Heurich M, Thorn S, Seibold S (2018) LiDAR-derived canopy structure supports the more-individuals hypothesis for arthropod diversity in temperate forests. Oikos 127, 814-824
23) Covarrubias, R. (2009). Microartrópodos de la estepa altoandina altiplánica, con detalle de especies de oribátidos (Oribatida: Acarina). Neotropical Entomology, 38, 482-490
24) Hense JB (2016). Oribatid mite (Acari: Oribatida) and Chironomid (Diptera: Chironomidae) communities from a high-Andean cushion peatland in Peru (14°S) and their use for palaeoenvironmental reconstruction during the Nasca cultural period. PhD Thesis, University of Cologne
25) Elo RA, Penttinen R, Sorvari J (2018) Distribution of oribatid mites is moisture-related within red wood ant Formica polyctena nest mounds. Applied Soil Ecology 124, 203-210
26) Ramírez Castillo P, Marian L, Marian F, Günter S, Espinosa CI, Maraun M, Scheu S (2018) Response of oribatid mites to reforestation of degraded tropical montane pasture land. European Journal of Soil Biology 84, 35–41
